# Supplementary material for: COBRAxy: constraint-based metabolic modeling in Galaxy
Source: Bioinformatics. 2025 Dec 19;42(2):btaf670. doi: 10.1093/bioinformatics/btaf670 (PMC12926780; doi:10.1093/bioinformatics/btaf670)
Supplement: btaf670_Supplementary_Data [file btaf670_supplementary_data.zip]

Archive with 2 entries (2 files):
- 11-Feb-2026_120523_SupplementaryMaterials.pdf
- SupplementaryMaterials.pdf
